# Supplementary material for: CSF pro-orexin and amyloid-β38 expression in Alzheimer's disease and frontotemporal dementia
Source: Neurobiol Aging. 2018 Dec;72:171–6. doi: 10.1016/j.neurobiolaging.2018.08.019 (PMC6221294; doi:10.1016/j.neurobiolaging.2018.08.019)
Supplement: CSF Multiplex Assay Data [file mmc3.xlsx]

## Sheet: CSF multiplex values
						Values are pmols/100ul CSF
	Sample ID	Clinical diagnosis	Age at sampling	Sex	ApoE Varient status	Orexin (pro-orexin)	Glial fibrillary acidic protein	Ubiquitin carboxyl-terminal hydrolase isozyme L1	Insulin-like growth factor I	Pappalysin-1	Protein DJ-1	Apolipoprotein E	Ubiquitin peptide	Carboxypeptidase E	(CD166) Activated leukocyte cell adhesion molecule	Chitinase-3-like protein 1 (YKL-40)	Chitinase-3-like protein 1 (YKL-40)	Beta-Ala-His dipeptidase	Fibrinogen beta chain	Ganglioside GM2 activator	Lysosome-associated membrane glycoprotein 2	Vitronectin peptide	V-set and transmembrane domain-containing protein 2A	Serotransferrin	Limbic system-associated membrane protein	Beta-Ala-His dipeptidase	Apolipoprotein A-II	Beta-2-glycoprotein 1	Clusterin	Ectonucleotide pyrophosphatase/phosphodiesterase family member 2 (Autotaxin)	Osteopontin	Prosaposin	Serum amyloid A-4 protein	Metalloproteinase inhibitor 1	Triggering receptor expressed on myeloid cells 2	Transthyretin peptide AMT	Transthyretin peptide YTI	Vitamin D-binding protein	Cystatin C	Insulin-like growth factor II	Chitotriosidase-1	Glutathione S-transferase omega-1	Protein S100-B	Serum amyloid P-component	Synapsin-1	Insulin-like growth factor-binding protein 2	Lysosome-associated membrane glycoprotein 1	Fibrinogen alpha chain	b-amyloid 38
																					17.4509
	AD01	Alzheimers Disease	79	F	E4/E4	0.00440965	0.00694758	0.011755	0.0018292	0.0119145	0.107	2.02084	0.262	0.158116	0.155386	0.594974	1.163	1.49659	1.63843	2.31973	0.136164	2.02298	0.297485	15.3486	0.474795	0.813831	4.35421	2.47421	5.65743	3.29316	5.69654	0.0440698	0.536022	0.178142	0.0250337	8.804	0.974	15.6706	22.6456	4.67129		0.005391	0.0336492	0.0940652	0.014483	0.946049	0.223429	0.364896	0.267169
	AD02	Alzheimers Disease	66	F	E3/E4	0.0022965	0.00783182	0.0106312	0.00221615	0.016457	0.062	2.42799	0.277	0.132476	0.0534934	0.521295	0.954698	1.24251	1.43924	1.98721	0.0884722	1.46166	0.284915	14.438	0.296539	0.848519	4.58108	1.3081	4.58671	2.41302	6.74043	0.0453788	0.465862	0.175662	0.0131129	10.688	0.955	12.9853	23.3795	3.63597	0.0305231	0.00604655	0.0233101	0.124686		0.754826	0.167492	0.6672	0.244077
	AD03	Alzheimers Disease	64	M	E3/E4	0.0107124	0.00366327	0.0190754	0.00386947	0.00982949	0.212	2.96175	0.687	0.212816	0.178311	0.968912	1.63601	1.58025	0.57218	3.72107	0.145841	0.980257	0.710193	15.4804	0.293207	1.094	1.08201	0.912298	7.87121	2.81174	9.04711	0.0724315	0.164174	0.217407	0.0267026	11.743	0.918	6.39756	32.8132	4.83768	0.023539	0.0159493	0.061471	0.034586	0.00666979	0.942694	0.381919	0.147823	0.540048
	AD04	Alzheimers Disease	79	F	E4/E4	0.00264946	0.00492646	0.0155519	0.00309558	0.0237546	0.163	2.49999	0.36	0.165381	0.140102	0.541893	1.01111	1.79405	1.53102	1.27466	0.0884722	1.57006	0.328909	19.015	0.326526	0.979266	6.04703	3.50188	6.41561	2.732	5.66286	0.0501784	0.701599	0.240553	0.0165699	10.311	0.734	15.4804	32.1454	4.14747	0.0491474	0.00445008	0.0582752	0.151782		0.852115	0.239503	0.174457	0.280328
	AD05	Alzheimers Disease	74	M	E3/E3	0.0108408	0.000884237	0.0199866	0.00763341	0.00707425	0.134	4.54566	0.541	0.197431	0.310771	1.31195	2.10901	2.22475	1.5857	5.62119	0.130635	2.45845	0.825416	29.7028	0.648054	1.00061	5.83761	3.45395	7.62523	2.08518	9.8609	0.0737405	0.585134	0.24758	0.0180004	11.63	0.837	17.9451	39.8644	6.37219		0.0129415	0.0543745	0.357316		1.24462	0.441393	0.460781	0.309876
	AD06	Alzheimers Disease	82	M	E3/E2	0.00540434	0.00505278	0.00446509	0.00284934	0.00811677	0.09	3.08588	0.358	0.197004	0.101892	2.03765	3.20692	1.77236	1.48611	3.00853	0.114046	1.57558	0.385473	19.3865	0.464799	0.853856	4.62471	1.65421	8.20111	2.78811	10.8206	0.0484331	0.303091	0.235593	0.0271795	11.812	0.944	15.0772	39.4011	0.918236	0.0160376	0.0075042	0.0408866	0.282416	0.00381131	1.24462	0.234681	0.724464	0.256988
	AD07	Alzheimers Disease	75	F	E3/E4	0.00651363	0.00732654	0.0163112	0.0056635	0.0158612	0.086	3.33414	0.431	0.218371	0.101892	0.621117	0.915642	1.64222	1.32793	4.5207	0.0974577	1.4001	0.523741	19.6141	0.361511	1.09934	3.21985	2.41386	8.83485	3.26953	9.10885	0.0462514	0.315719	0.229394	0.0262258	12.371	0.87	14.1568	40.8871	5.18279	0.0312992	0.00806721	0.0464322	0.1802	0.000190565	1.42914	0.223751	0.853643	0.28157
	AD08	Alzheimers Disease	71	F	E3/E4	0.00856719	0.00960029	0.0229937	0.00531173	0.0160102	0.177	5.22589	0.676	0.272216	0.267467	1.24223	2.11335	2.87854	2.13054	6.20706	0.150679	2.0533	0.752092	26.0603	0.534769	1.45155	4.85158	3.012	12.021	2.93579	10.8936	0.0637048	0.491119	0.280645	0.0272987	15.947	1.017	20.9499	53.2207	6.02091	0.0344032	0.00909297	0.0555024	0.159933	0.00628865	1.66397	0.482222	0.50606	0.276356
	AD09	Alzheimers Disease	72	F	E3/E3	0.0131648	0.0064423	0.0270943	0.00299004	0.00804231	0.319	4.99004	0.611	0.224354	0.262372	1.72075	2.45184	2.55629	1.23419	4.71072	0.195607	2.34545	0.804466	25.3654	0.664713	1.16605	6.63166	2.5594	10.1052	2.44846	11.7579	0.0942482	0.891031	0.233527	0.0425573	10.116	0.821	17.9603	52.252	4.52955	0.00155202	0.0136125	0.0931933	0.772348	0.0243924	1.59017	0.388992	0.890931	0.291502
	AD10	Alzheimers Disease	77	F	E3/E4	0.00859469	0.0136425	0.0130915	0.000633186	0.00543601	0.156	4.59034	0.415	0.302557	0.1885	1.30165	1.98317	3.01797	0.663964	5.54202	0.223945	1.11714	0.764662	14.462	0.438144	1.55295	2.14656	1.61338	9.14739	2.15902	12.0104	0.0711225	0.319929	0.190128	0.0309941	10.879	0.688	12.5441	40.2554	4.17212	0.0698411	0.00720342	0.0524947	0.0918622		1.0534	0.227609	0.504728	0.285046
	AD11	Alzheimers Disease	60	M	E3/E4	0.0116475	0.00227375	0.0102667	0.0061208	0.00513814	0.354	3.33911	0.422	0.0927329	0.277656	1.04497	2.40844	2.956	2.63047	1.5676	0.135473	4.84248	0.425278	37.8743	0.471463	1.32881	14.2843	5.98674	7.88278	3.22523	13.3855	0.0676318	1.36812	0.281472	0.0312325	16.106	0.959	34.8709	43.396	6.83439	0.0576836	0.00995676	0.0545155	1.10301		1.83171	0.348485	1.43827	0.215026
	AD12	Alzheimers Disease	77	M	E3/E3	0.0124634	0.0237481	0.0210193	0.00921637	0.0115422	0.423	3.925	0.432	0.155552	0.13246	1.40385	2.43882	1.2549	1.57789	3.76857	0.118193	3.45432	0.29958	25.9285	0.288209	0.741787	6.98942	5.36197	10.9068	2.43664	8.76088	0.0750495	0.575311	0.205008	0.0363585	15.385	0.975	32.8322	37.1028	5.56488		0.0104195	0.0803634	0.595232		0.972887	0.416639	1.13863	0.405471
	AD13	Alzheimers Disease	64	F	E3/E4	0.00580314	0.00442119	0.0188627	0.0030604	0.00960609	0.141	2.36841	0.525	0.195295	0.13246	0.903948	1.65336	1.91799	1.67358	2.46224	0.115429	1.7437	0.326814	20.2132	0.243228	0.787148	4.73815	1.56191	6.48506	2.85604	6.87513	0.0580325	0.628633	0.185168	0.0189541	11.961	1.137	11.9736	26.5441	4.17212	0.00491474	0.00773558	0.0336492	0.183725	0.0121962	1.03663	0.299942	0.368891	0.318318
	FTD - sFTD01	FTD Sporadic	82	F	E3/E4	0.00617443	0.00682126	0.0264564	0.00826659		0.218	5.06949	0.671	0.293156	0.196142	1.67955	3.31107	3.68106	0.908068	5.21741	0.387066	1.50116	1.38687	28.6963	0.524774	2.09462	6.59676	1.79087	7.37926	2.2683	12.611	0.1357	0.529006	0.238487	0.0442262	11.548	0.81	18.0516	45.5197	4.72059		0.0112447	0.0803634	0.188791		1.14063	0.310229	0.540685	0.239856
	FTD sFTD14	FTD Sporadic	66	F	E3/E4	0.00513848	0.0064423	0.00841381	0.00035177	0.0170527	0.087	3.00147	0.34	0.191448	0.112081	0.835023	1.37563	1.33857	0.962747	5.05907	0.170724	1.40929	0.521646	16.2592	0.301536	0.805826	2.93189	1.47494	8.37763	3.02144	8.00882	0.0357794	0.322736	0.193435	0.020623	9.429	0.866	12.4376	34.4196	3.30318	0.0535448	0.0107511	0.0371269	0.161695	0.00381131	0.684376	0.258149	0.92822	0.0898839
	FTD - sFTD2	FTD Sporadic	62	F	E3/E3	0.00348372	0.00214743	0.00905168	0.00358805	0.0160846	0.112	2.32869	0.365	0.109826	0.0636826	0.739954	0.967717	1.40673	1.66967	2.31973	0.0940018	1.3753	0.506981	13.5873	0.334855	0.896548	3.42054	1.70568	4.27997	2.49867	6.92003	0.0370884	0.533215	0.144249	0.0231264	8.752	0.803	10.338	20.9008	3.18609	0.0297471	0.00765845	0.0293726	0.144953	0.0129584	0.634054	0.154954	0.448795	0.0707649
	FTD - sFTD03	FTD Sporadic	56	M	E3/E4	0.00850302	0.0218533	0.0124537	0.00678916	0.0208504	0.419	3.93493	0.436	0.216662	0.216521	1.00615	2.24788	2.62136	1.83566	2.11388	0.118885	3.69778	0.571925	29.9903	0.3865	1.04597	10.9684	4.42305	6.82654	2.61681	8.85068	0.0497421	0.575311	0.320738	0.0357625	13.719	0.762	23.833	47.09	7.16101	0.0584596	0.00862251	0.0968591	0.456888		1.35198	0.427891	0.25303	0.164373
	FTD -sFTD4	FTD Sporadic	67	M	E3/E4	0.00725163		0.031286	0.00696504	0.0119145	0.446	3.59978	0.347	0.131621	0.196142	0.633793	1.06753	1.62983	1.34941	1.81303	0.0981489	2.08913	0.641059	22.7653	0.398161	0.907222	5.17444	1.54771	6.13202	2.12357	10.0181	0.0414518	0.516377	0.214927	0.0294444	11.575	0.788	18.7819	36.5734	5.49093		0.0141755	0.0332733	0.282636	0.0381131	1.39894	0.28644	0.294314	0.192928
	FTD - sFTD5	FTD Sporadic	81	M	E3/E4	0.00844342	0.00846341	0.031772	0.00263827	0.00312757	0.309	5.73234	0.667	0.155552	0.277656	1.36741	2.58636	3.06135	1.59351	5.97746	0.118193	3.48464	1.07053	38.773	0.654717	1.32348	8.85676	5.51284	8.86958	2.30374	11.6625	0.0580325	0.606182	0.317431	0.037193	12.366	0.698	32.1552	63.3342	1.73171		0.0149313	0.061095	1.07855	0.00666979	2.97569	0.303157	0.484752	0.179519
	FTD - sFTD7	FTD Sporadic	74	M	E3/E4	0.00596357	0.0058107	0.0353562	0.00471372	0.0151166	0.086	4.45628	0.718	0.168799	0.224163	1.0624	1.89204	1.86222	1.8591	2.10597	0.122341	2.03401	1.11033	18.7395	0.441476	0.725777	3.75212	2.42629	7.60787	2.13834	8.09862	0.0383974	0.541634	0.190955	0.0227688	10.207	0.737	12.9397	43.029	5.00408	0.0819986	0.00557609	0.0506618	0.289906	0.0049547	1.0836	0.500224	0.476761	0.207825
	FTD - sFTD9	FTD Sporadic	83	M	E3/E4	0.00720121	0.0322115	0.00847456	0.00685951	0.0184675	0.371	8.34653	3.127	0.252558	0.341339	1.73659	2.75127	3.47036	4.36849	10.2052	0.271637	4.61281	2.10334	55.188	0.261554	1.56629	10.9161	9.02181	14.3592	2.47799	19.1381	0.207695	1.30357	0.460027	0.0671142	16.342	0.636	42.4552	107.386	8.3011		0.0181165	0.0668755	1.21315		2.5597	0.561949	0.864297	0.147489
	FTD - sFTD10	FTD Sporadic	71	M	E3/E3	0.000875513	0.0077055	0.00546746	0.000914602	0.00498921	0.081	1.3282	0.206	0.149142	0.122271	0.704303	1.41903	1.35406	2.13835	3.01644	0.149297	2.29308	0.0796086	2.09681	0.234899	0.864529	4.3193	3.29776	6.05099	1.65101	3.38986	0.0746132	0.558473	0.0777045	0.0237224	6.725	0.07	21.8476	25.6898	2.311	0.0157789	0.00792068	0.0267878	0.16522	0.0354452	1.31843	0.111232	0.193102	0.0223468
	FTD - sFTD11	FTD Sporadic	76	M	E4/E2	0.00545477	0.000631598	0.0171921	0.00439712	0.0032765	0.147	2.76562	0.366	0.0935876	0.127365	0.38186	0.607535	1.77856	2.20475	3.46772	0.040089	2.75703	0.387568	21.1478	0.388166	0.824504	3.5078	1.48382	7.16801	2.15902	7.1333	0.0375248	0.572505	0.287672	0.0194309	11.591	0.891	17.0931	26.2132	4.8192	0.00155202	0.0081212	0.0281977	0.256642	0.0160075	1.31507	0.126985	0.551339	0.0578534
	FTD -sFTD12	FTD Sporadic	70	M	E3/E3	0.00347455	0.0106108	0.0136079	0.00513584	0.0102763	0.116	3.71895	0.204	0.206405	0.0917029	1.03308	1.57091	2.25573	4.6536	3.56273	0.157591	3.40471	0.28282	34.148	0.716357	1.42487	9.23197	7.41021	9.33549	2.78516	7.82923	0.0549781	1.10572	0.296352	0.0181196	11.458	0.967	31.7216	41.8137	6.84055	0.0323338	0.00620852	0.0373619	0.322729	0.0158169	1.39894	0.190317	1.3304	0.0690269
	FTD -sFTD13	FTD Sporadic	72	F	E3/E3	0.00491387		0.022447	0.00569867	0.00945716	0.2	3.44586	0.459	0.119655	0.206332	0.634586	1.02847	1.19913	1.49978	3.55481	0.157591	1.69225	0.58659	19.8178	0.384834	0.667075	3.05405	2.02161	6.15806	2.17378	6.62819	0.0719952	0.399911	0.201288	0.0176428	13.466	1.029	8.55036	39.5696	3.95026	0.0351792	0.0119697	0.0438944	0.0808476		1.0836	0.265222	1.0028	0.205839
	FTD - sFTD15	FTD Sporadic	/	M	E3/E3	0.00767334	0.00593702	0.00862643	0.00408053	0.00707425	0.466	2.48757	0.314	0.151279	0.178311	1.04101	2.08298	2.04813	1.57594	1.63885	0.0905458	1.75289	0.280725	20.5367	0.469797	0.872534	3.69104	2.93923	6.80049	2.73495	6.79094	0.0362157	0.538828	0.252953	0.0288484	12.146	0.811	25.7196	35.7973	5.13349		0.00679466	0.0531526	0.296515		1.29495	0.315373	2.31056	0.0697717
	FTD - sFTD16	FTD Sporadic	74	F	E3/E4	0.00446924	0.00328431	0.0267905	0.00369358	0.0102763	0.101	4.32222	0.366	0.225636	0.234352	0.853244	1.33224	1.57405	1.07211	5.85079	0.16243	1.03722	0.680863	22.2861	0.434812	1.08066	3.69977	1.89382	9.51201	2.26239	9.26599	0.0619595	0.275027	0.195501	0.0264642	9.113	0.844	12.4756	39.1965	3.03203	0.0305231	0.00751192	0.0427665	0.107503	0.00228678	1.4761	0.233717	0.612599	0.124397
	FTD - sFTD17	FTD Sporadic	72	F	E3/E3	0.00187479	0.00189479	0.00874793	0.0016885	0.0137762	0.078	1.92899	0.401	0.157261	0.0993448	0.949106	1.59261	1.18364	1.72631	2.50183	0.0815603	1.66653	0.245111	15.8998	0.203246	0.635055	6.70147	1.98611	4.74009	3.08642	3.56946	0.0353431	0.947159	0.296765	0.0151394	5.793	0.594	20.4935	23.6262	4.20293	0.020435	0.00462746	0.0276807	0.106402	0.00114339	1.20101	0.129235	0.772407	0.0161394
	FTD - sFTD6	FTD Sporadic	71	M	E3/E3	0.00589481	0.00694758	0.0121499	0.00165332	0.0130315	0.046	4.20802	0.545	0.243157	0.173217	1.26283	2.47354	2.99628	1.22443	4.01401	0.156209	1.73176	0.668294	23.8077	0.494786	1.56629	3.79575	1.18031	8.53679	2.07632	8.76088	0.0462514	0.434991	0.200874	0.0303981	10.393	0.754	12.9321	41.946	5.92231	0.0895001	0.00778185	0.0541865	0.193858		1.23121	0.319874	0.227727	0.0806969
	FTD - O+G1 -C9ORF72	FTD-Genetic	62	M	E3/E3	0.00432256	0.0051791	0.00744182	0.00235686	0.00558494	0.211	3.88528	0.543	0.187175	0.203784	1.21134	2.46486	2.66164	1.21662	4.22777	0.179709	1.77677	0.762567	23.64	0.321528	1.24876	5.52348	2.59845	5.96707	2.85604	12.6615	0.0610868	0.385879	0.178555	0.0193117	11.567	0.72	14.0883	49.8695	4.13514	0.0403526	0.00606198	0.0441764	0.182403	0.00666979	0.915856	0.214106	0.171794	0.153945
	FTD - O+G10 -C9ORF72	FTD-Genetic	64	M	E3/E3	0.0112029	0.0200848	0.0227811	0.0044323	0.0102018	0.144	6.47713	1.375	0.130339	0.361717	1.33889	2.57335	4.75624	4.55792	8.51096	0.219798	3.34408	2.12639	36.101	0.837972	2.33743	7.07668	3.87638	8.24162	2.93874	12.2237	0.0737405	1.57439	0.390176	0.0227688	12.82	0.9	17.1312	108.258	8.68934	0.0742385	0.00991049	0.0510848	0.840639	0.0148641	2.79118	0.388671	1.85644	0.281073
	FTD - O+G11 -C9ORF72	FTD-Genetic	75	M	E3/E2	0.0027228	0.000884237	0.00261223	0.000879425	0.0143719	0.115	2.98658	0.322	0.231619	0.257278	0.808087	1.48846	1.88701	0.740124	4.12485	0.107826	2.1663	0.609635	20.8003	0.354847	1.12335	4.05753	1.75893	7.7786	2.91511	7.09962	0.0410154	0.596359	0.194675	0.0213383	10.883	0.968	12.3159	29.6606	4.28305	0.00982949	0.0081212	0.048312	0.0632241		1.03998	0.185816	0.113198	0.177533
	FTD - O+G02 -GRN	FTD-Genetic	63	F	E3/E3	0.00474885	0.00113688	0.00847456	0.0058042	0.00990396	0.153	3.3689	0.491	0.184611	0.22671	1.12102	1.80959	2.13799	2.25552	1.25091	0.196298	1.89804	0.27444	26.3838	0.539767	1.04864	7.42572	3.30131	4.66774	2.87081	8.5869	0.0846489	0.555666	0.214927	0.0243185	12.402	0.951	18.8275	29.0349	7.39519		0.015155	0.0538106	0.189672	0.00381131	1.34862	0.298656	0.721801	0.390076
	FTD - O+G03 -GRN	FTD-Genetic	/	F	E4/E2	0.00232401	0.00328431	0.00747219	0.00362323	0.00737212	0.212	3.43345	0.608	0.205123	0.168122	0.870674	1.27582	1.27969	1.17756	4.21985	0.148606	1.89804	0.257681	19.1828		1.02996	4.17969	1.90624	7.62234	2.7763	5.39908	0.0938119	0.529006	0.310818	0.0239608	5.776	0.632	14.1112	35.4784	7.19798	0.0131922	0.00485113	0.0231221	0.116976		1.53984	0.207355	0.271674	0.30491
	FTD - O+G04 -C9ORF72	FTD-Genetic	53	M	E3/E3	0.00439131	0.00404223	0.0118765	0.00369358	0.00409562	0.105	3.79839	0.382	0.128202	0.175764	0.823931	0.872247	1.63912	1.3787	3.90316	0.142385	2.43089	0.408518	21.9865	0.301536	0.904553	6.2739	3.01733	7.14486	2.21218	6.44298	0.0453788	0.506555	0.278165	0.014901	8.431	0.763	22.2964	40.9894	5.8422	0.0302645	0.007751	0.0473251	0.158391	0.00476413	1.30837	0.22568	0.439473	0.267914
	FTD - O+G05 -GRN	FTD-Genetic	71	M	E3/E3	0.00389168	0.00328431	0.0216876	0.00221615	0.00417009	0.145	2.26414	0.168	0.124356	0.0025473	0.536348	0.811493	1.15885	2.18717	2.72351	0.065663	2.63392	0.182262	21.1837	0.383168	0.605704	5.88996	3.32084	6.22462	2.27716	5.55623	0.0383974	0.941546	0.23394	0.0221727	10.732	0.842	25.3468	25.5515	4.66513	0.0201763	0.00571492	0.024626	0.358417	0.00476413	1.20437	0.180672	0.540685	0.0474249
	FTD - O+G06 -GRN	FTD-Genetic	76	F	E3/E3	0.00838384	0.00151584	0.0223558	0.0026031	0.00714872	0.115	3.7686	0.399	0.228627	0.140102	1.41415	2.49523	2.63065	1.25372	3.80816	0.153444	1.32845	0.343574	23.6759	0.543099	1.4142	3.94409	2.01806	7.16801	2.30964	7.62718	0.0637048	0.390089	0.24634	0.0313517	10.243	0.768	11.3422	34.8347	3.95642	0.0481128		0.0402287	0.104419	0.00266791	1.13056	0.285797	0.519377	0.135571
	FTD - O+G07 -C9ORF72	FTD-Genetic	71	M	E3/E3	0.0033737	0.00353695	0.0143065	0.00510066	0.0026063	0.088	4.62758	0.554	0.182047	0.249636	1.26204	1.85732	2.78248	2.5836	4.00609	0.16865	2.71477	0.724858	48.9215	0.659715	1.52627	16.0643	3.27824	7.40241	2.56365	9.09201	0.0964299	1.23341	0.204594	0.0312325	12.82	1.041	28.945	48.2451	4.9671	0.00698411	0.00872277	0.048547	0.256642	0.00705092	1.23121	0.244647	0.265015	0.21006
	FTD - O+G08 -C9ORF72	FTD-Genetic	/	F	E3/E4	0.00462509	0.00543174	0.00923393	0.00619115	0.0177973	0.117	4.85598	0.611	0.169654	0.277656	1.22956	1.61431	1.98926	6.39748	2.60475	0.161047	2.98762	0.412708	27.3783	0.144937	1.26477	5.85506	3.41136	7.60498	2.38644	7.48126	0.0907575	0.985045	0.268246	0.029206	9.451	0.633	24.2057	46.0853	5.27523	0.0331099	0.00962513	0.097	0.721019		1.68075	0.324053	1.82714	0.0802003
	FTD - O+G09 -C9ORF72	FTD-Genetic	71	M	E3/E3	0.00552811	0.0104845	0.0232671	0.00854801	0.00714872	0.257	4.25767	0.355	0.150851	0.1885	0.652807	0.893945	2.15038	6.95014	1.78136	0.152062	3.59305	0.515361	41.2172	0.576418	1.01128	15.3488	5.64951	6.90467	2.46323	7.52616	0.0890122	1.48318	0.280645	0.0256298	12.937	0.918	32.8778	41.7294	5.5772		0.011908	0.0263178	0.7968		1.89881	0.368417	1.92569	0.318815
	FTD - O+G12 -GRN	FTD-Genetic	60	F	E3/E3	0.00742581	0.00960029	0.0186197	0.00362323	0.0242759	0.327	3.84308	0.372	0.211961	0.241994	0.849283	1.15432	1.75687	2.43909	2.55725	0.172106	2.90126	0.720668	23.4722	0.273215	1.20874	10.2267	3.32439	5.83685	2.85014	8.0425	0.106902	0.484103	0.22154	0.0300405	8.023	0.831	21.4672	37.4097	4.36932	0.0517341	0.00976395	0.0276807	0.11257	0.00743205	0.811857	0.214106	0.672527	0.336692
	FTD - O+G13 -GRN	FTD-Genetic	65	M	E3/E3	0.00374499		0.0120892	0.00510066	0.0125103	0.16	2.93444	0.409	0.118373	0.193595	1.01645	1.77921	1.21153	3.77092	3.04019	0.116811	3.77955	0.331004	32.2189	0.278213	0.619045	13.2895	4.64669	5.91209	2.46913	5.98277	0.0676318	0.41254	0.189715	0.0176428	9.118	0.764	35.9435	31.3332	3.64829	0.000776012	0.00866878	0.0520247	0.506674	0.0230584	1.15404	0.352022	1.47823	0.202859
	FTD - O+G15 -GRN	FTD-Genetic	48	M	E3/E3	0.00237443	0.00012632	0.00379685	0.000949779	0.00886143	0.087	2.56702	0.392	0.156834	0.0713245	1.08933	1.42337	0.917165	0.619049	3.57064	0.0608247	1.2182	0.268155	13.7191	0.121614	0.522987	3.05405	1.70568	5.76161	2.31851	5.56184	0.0401428	0.266608	0.171942	0.017166	5.684	0.678	10.5282	34.5218	4.59118	0.0377659	0.0021055	0.0250019	0.0689518	0.000952826	0.939339	0.114447	0.0932215	0.200873
	FTD - O+G16 -GRN	FTD-Genetic	58	F	E3/E4	0.00336454	0.00757918	0.0125448	0.00436195	0.0133294	0.262	3.30435	0.5	0.171791	0.183406	1.02754	1.74015	1.96757	2.14031	3.69732	0.1569	2.88289	0.448322	25.3773	0.278213	1.34482	9.26687	2.98006	7.06672	2.77334	4.08579	0.0794128	0.69318	0.244273	0.0323054	10.678	0.634	21.0412	26.5562	5.8915	0.0488888	0.00653244	0.0433774	0.181962		1.0836	0.250112	0.597949	0.128618
	FTD - O+G18 -GRN	FTD-Genetic	67	F	E3/E3	0.00316743	0.00922133	0.00604458	0.00453783	0.00848911	0.533	3.82322	0.562	0.207687	0.208879	1.33334	1.92241	1.45321	1.37284	4.13276	0.141694	2.10659	0.442038	23.2686	0.279879	1.10734	7.03305	2.13343	8.06509	2.36871	4.60213	0.0911939	0.509361	0.2327	0.0227688	6.986	0.815	21.2998	29.3658	4.76373		0.00445779	0.0437534	0.168304		0.912501	0.271973	1.19856	0.0739928
	Control D1	Control	75	M	E3/E4	0.00180412	0	0.018103	0.00450962	0.0295483	0.022	0.652046	0.075	0.0499025	0.0529786	0.300509	0.308334	0.441611	0.472238	1.44162	0.0626697	0.953772	0.017076	12.4898	0.486125	0.306646	6.17057	1.13457	4.11605	1.12023	1.07539	0.0263324	0.295627	0.13403	0.0131762	4.999	1.299	7.94143	11.0406	2.65325	0.0514198	0.0067954	0.0321391	0.217727	0.011532	0.441637	0.150667	0.264809	0.607637
	Control D10	Control	74	M	E3/E3	0.00179229	0.00258701	0.0085117	0.00476216	0.0237484	0.107	1.80005	0.144	0.0655208	0.120673	0.401263	0.46055	1.1197	2.41568	1.27158	0.0877376	1.04514	0.274769	18.9531	0.463811	0.859162	6.9129	1.68934	5.36577	1.3678	1.95306	0.0390445	0.55296	0.170163	0.0178449	4.528	1.002	15.4496	29.023	1.77421		0.00649896	0.022	0.504066	0.0434146	0.474217	0.241068	4.09744	0.495301
	Control D11	Control	62	F	E3/E3	0.00298123	0.00106524	0.00524762	0.0073597	0.0131674	0.013	1.14549	0.15	0.123423	0.164822	0.398635	0.480065	0.455856	0.692464	1.71516	0.10617	1.01127	0.0977989	13.4244	0.310801	0.767996	2.31048	1.2869	5.8194	1.10552	2.01093	0.0286024	0.140921	0.123946	0.0155624	4.535	1.265	7.03553	19.8122	1.9355	0.00551964	0.00178626	0.0242574	0.0945369	0.0316565	0.506797	0.169501	0.349926	0.39139
	Control D12	Control	57	M	E3/E3	0.00088727	0	0.00316364	0.00108231	0.00909178	0.032	0.634423	0.126	0.0396172	0.023546	0.345192	0.421521	0.495743	0.140763	0.975867	0.0707799	0.737146	0.0714088	17.2412	0.701294	0.403336	2.56102	0.968587	2.69956	1.10797	1.0995	0.0199763	0.0520793	0.0848716	0.00850745	2.966	0.891	8.37961	14.0189	1.90324	0.0278887	0.00240195	0.00948868	0.0358655	0.0198984	0.195479	0.0803559	0.231707	0.384496
	Control D13	Control	60	M	E3/E2	0.00178637	0	0.00690477	0.00321085	0.015989	0.017	1.4778	0.124	0.0967575	0.0912409	0.311899	0.46055	0.692331	0.914961	1.82605	0.0796274	1.309	0.0838277	15.18	0.551472	0.767996	3.63739	1.15503	4.74313	1.08346	1.59621	0.0245163	0.476373	0.127307	0.0107899	6.33	1.42	7.37524	18.9396	2.4597	0.0331178	0.00353452	0.0125495	0.281077	0.0323349	0.311318	0.139786	0.37948	0.373263
	Control D14	Control	77	F	E3/E3	0.00138414	0	2.51083e-05	0.00108231	0.0101107	0.011	1.12786	0.152	0.082282	0.0294325	0.511655	0.679116	0.757861	0.628894	0.569256	0.0921614	0.784372	0.124189	13.8698	0.231108	0.613292	2.1713	0.452462	5.31462	1.23298	1.49012	0.0227003	0.153174	0.174365	0.0181561	5.283	1.342	6.19363	17.8079	1.7984		0.00256158	0.0104452	0.0140343	0.00791412	0.528517	0.0774263	0.230525	0.209609
	Control D15	Control	58	F	E3/E3	0.00125992	0	0.00125541	0.00101015	0.00705396	0.014	1.11024	0.103	0.0422838	0.0618083	0.427547	0.56593	0.407421	0.998965	0.828008	0.0597206	0.682732	0.0714088	10.5334	0.253422	0.303883	2.01356	0.541135	4.02043	1.00992	1.30204	0.0154362	0.457992	0.115543	0.0158737	3.697	0.829	4.91847	14.4862	1.66937		0.00298724	0.00925911	0.0331366	0.0149238	0.387338	0.0422706	0.267173	0.264756
	Control D16	Control	51	F	E3/E3	0.00381526	0.00319572	0.00291256	0.00263362	0.0157538	0.027	1.14549	0.103	0.070092	0.0794679	0.32066	0.374685	0.390327	0.594838	1.32333	0.0722545	0.753572	0.128846	10.0006	0.149822	0.4503	1.58672	0.46383	3.34221	1.10797	1.22006	0.0381365	0.173087	0.0844515	0.00975244	5.539	1.46	4.74615	17.0873	1.83066	0.0107488	0.00264519	0.0106748	0.0518491	0.0024873	0.492317	0.133089	0.213975	0.501173
	Control D17	Control			E3/E3	0.00196382	0.0066958	0.00160693	0.00259754	0.0138728	0.024	1.67165	0.188	0.0811392	0.0647516	0.352201	0.562027	0.843334	0.54262	3.62254	0.0626697	0.626266	0.40051	14.1755	0.336303	0.698932	2.48679	0.775324	5.23235	0.830978	2.16525	0.0313264	0.196063	0.184869	0.0127612	4.032	1.064	6.70074	27.0919	2.20969	0.058973	0.00456067	0.0184034	0.0584764	0.00768801	0.647976	0.0962597	0.112307	0.326286
	Control D3	Control	70	F	E3/E3	0.000697986	0.00441314	0.00208399	0.00133485	0.00579993	0.011	1.32423	0.108	0.0373316	0.0441488	0.335554	0.464453	0.344741	1.30093	0.968474	0.0597206	0.948639	0.0962466	14.193	0.627977	0.325984	4.24053	1.30509	3.29106	0.720671	1.00306	0.0181602	0.283373	0.0945352	0.0142137	2.424	0.65	9.82709	15.8486	1.83066	0.0217881	0.00239435	0.0136591	0.0526288	0.0024873	0.383718	0.0569188	0.357019	0.304584
	Control D5	Control	60	F	E3/E3	0.00339529	0.00426097	0.000401732	0.00176777	0.00838638	0.024	0.757784	0.078	0.0750442	0.0794679	0.188366	0.359073	0.25357	0.508564	1.42684	0.075941	0.764866	0.0186284	10.0967	0.392087	0.483451	2.9229	1.08	3.52233	0.975602	1.07057	0.0258784	0.156238	0.0957957	0.0141099	3.909	1.14	5.5782	10.6014	1.42743	0.0261457	0.000995747	0.0103687	0.0576967	0.0275864	0.372858	0.110908	0.108761	0.344668
	Control D6	Control	79	F	E3/E4	0.00158526	0.0100437	0.00296277	0.000938001	0.0222592		1.10269	0.1	0.0929481	0.0470921	0.495008	0.675213	0.581217	0.955828	1.64123	0.101009	0.646799	0.0869324	13.6777	0.364992	0.511077	2.82083	1.05499	4.25615	1.17661	1.11879	0.0217923	0.12254	0.15966	0.0275973	3.92	0.872	5.8096	17.4757	1.79034	0.0220786	0.00190788	0.0347408	0.0680276	0.00113059	0.430777	0.165316	0.504791	0.429175
	Control D7	Control	51	F	E3/E3	0.00363189	0.0129351	0.00158182	0.00151523	0.0250808	0.061	2.10971	0.439	0.119995	0.111844	0.391626	0.483968	0.800597	0.270174	1.2568	0.0928987	0.925025	0.237512	13.0226	0.13229	0.602242	2.5239	0.732124	6.63105	2.26987	1.90966	0.0236083	0.206786	0.250413	0.0186749	9.771	1.378	6.2724	32.6544	2.56453		0.00591367	0.0290399	0.11091	0.0156021	0.615396	0.174941	0.870085	0.324499
	Control D8	Control	76	F	E3/E2	0.00160892	0.0033479	0.0069801	0.00270577	0.0177133	0.075	0.787994	0.155	0.0986622	0.0765246	0.402139	0.515192	0.404572	0.281526	0.813222	0.0766783	0.553373	0.11798	11.3719	0.15301	0.290071	1.88365	0.575241	4.78094	1.34329	2.25687	0.0322344	0.142452	0.140332	0.0105824	4.665	1.085	5.30249	14.3679	1.40324		0.00348891	0.0125495	0.0836212	0.00158282	0.347518	0.194193	0.771964	0.430197
	Control D9	Control	59	F	E3/E3	0.00647707	0	0.0100433	0.00577231	0.0245321	0.072	2.06691	0.278	0.11009	0.185425	0.756968	0.940615	1.01713	0.830957	2.46924	0.137136	1.41474	0.221988	21.5472	0.395275	0.812198	3.86937	1.36193	6.51764	1.41928	2.20383	0.0476707	0.401317	0.203776	0.0244849	8.778	1.458	12.466	26.6697	3.08873		0.0088173	0.0642016	0.138784	0.0578862	0.821735	0.323098	0.985939	0.476918
[truncated: 8 more columns]
